# Supplementary material for: A Systematic Review on Foster Parents’ Psychological Adjustment and Parenting Style—An Evaluation of Foster Parents and Foster Children Variables
Source: Int J Environ Res Public Health. 2021 Oct 17;18(20):10916. doi: 10.3390/ijerph182010916 (PMC8535523; doi:10.3390/ijerph182010916)
Supplement: Supplementary file 1 [file ijerph-18-10916-s001.zip]

Archive with 1 entries (1 files):
- ijerph-1370576-supplementary.pdf
